# Supplementary material for: A Novel Bmr6 Allele (bmr34) Confers the Brown Midrib Phenotype Without Biomass Penalty in Sorghum
Source: Plants (Basel). 2026 May 26;15(11):1630. doi: 10.3390/plants15111630 (PMC13259001; doi:10.3390/plants15111630)
Supplement: Supplementary file 1 [file plants-15-01630-s001.zip]

Archive with 6 entries (4 files):
- plants-4293651-supplementary/
- plants-4293651-supplementary/Supplementary table/
- plants-4293651-supplementary/Supplementary table/Table S1.xlsx
- plants-4293651-supplementary/Supplementary table/Table S2.xlsx
- plants-4293651-supplementary/Supplementary table/Table S3.xlsx
- plants-4293651-supplementary/Supplementary table/Table S4 (1).xlsx
