# Supplementary material for: A Novel Bmr6 Allele (bmr34) Confers the Brown Midrib Phenotype Without Biomass Penalty in Sorghum
Source: Plants (Basel). 2026 May 26;15(11):1630. doi: 10.3390/plants15111630 (PMC13259001; doi:10.3390/plants15111630)
Supplement: Supplementary file 1 [file plants-15-01630-s001.zip › plants-4293651-supplementary/Supplementary table/Table S1.xlsx]

## Sheet: Sheet1
Table S1 Primers uesd in the article
	Name	Sequence
KASP marker	Tx623-FAM	GAAGGTGACCAAGTTCATGCTTAGTTTTCAGTTTCAAGAAACTCAC
	Tx623-VIC	GAAGGTCGGAGTCAACGGATTTAGTTTTCAGTTTCAAGAAACTCAT
	Tx623-R	GCGGCTTCGCCTCCACCATGGTCGTCGAC
gene cloning	F1	GTGATCGTCGGGTGCTGC
	R1	AGACCCGCCGGGATCTTC
