# Supplementary material for: A Novel Bmr6 Allele (bmr34) Confers the Brown Midrib Phenotype Without Biomass Penalty in Sorghum
Source: Plants (Basel). 2026 May 26;15(11):1630. doi: 10.3390/plants15111630 (PMC13259001; doi:10.3390/plants15111630)
Supplement: Supplementary file 1 [file plants-15-01630-s001.zip › plants-4293651-supplementary/Supplementary table/Table S2.xlsx]

## Sheet: Sheet1
Table S2. Segregation analysis of the F₂ population for the bmr34 trait
Phenotype	Observed number (O)	Expected number €	Segregation ratio	Chi-square value (χ²)	Critical χ² value (α=0.05)	P value	Goodness-of-fit test
Wild-type (non-brown midrib)	113	107.25	3	1.028	3.841	>0.05	Consistent with the 3:1 Mendelian ratio
Mutant (brown midrib)	30	35.75	1
Total	143	143
