# Supplementary material for: A Novel Bmr6 Allele (bmr34) Confers the Brown Midrib Phenotype Without Biomass Penalty in Sorghum
Source: Plants (Basel). 2026 May 26;15(11):1630. doi: 10.3390/plants15111630 (PMC13259001; doi:10.3390/plants15111630)
Supplement: Supplementary file 1 [file plants-15-01630-s001.zip › plants-4293651-supplementary/Supplementary table/Table S3.xlsx]

## Sheet: Sheet1
Table S3: Statistical Table of BSA Resequencing Results
Sample	Clean reads	Clean bases	GC content(%)	Mapped Rate (%)	Q20(%)
bmr34	88438116	26531434800	43.71	97.86	95.78
brown-midrib pool	81737295	24521188500	44.12	97.75	97.84
non-brown-midrib pool	88304445	26491333500	43.06	98.35	95.83
