# Supplementary material for: A Novel Bmr6 Allele (bmr34) Confers the Brown Midrib Phenotype Without Biomass Penalty in Sorghum
Source: Plants (Basel). 2026 May 26;15(11):1630. doi: 10.3390/plants15111630 (PMC13259001; doi:10.3390/plants15111630)
Supplement: Supplementary file 1 [file plants-15-01630-s001.zip › plants-4293651-supplementary/Supplementary table/Table S4 (1).xlsx]

## Sheet: Sheet1
Table S4 Brown midrib candidate gene annotation table
mutation coordinate	Gene Number	chromosome	Location	mutant base		mutant base	total sequencing depth at variant site	mutant-type read count
downstream	Sobic.004G031700	Chr04	2563779	T-A		0.8333	489	14
intronic	Sobic.004G034900	Chr04	2821868	C-T		0.8333	730	39
intergenic	Sobic.004G038200	Chr04	3127859	C-T		0.8333	192	4
upstream	Sobic.004G038300	Chr04	3151157	A-G		0.8333	77	2
upstream	Sobic.004G039700	Chr04	3267957	C-A		0.8333	225	5
intronic	Sobic.004G040000	Chr04	3288872	T-G		0.8333	248	4
upstream	Sobic.004G041900	Chr04	3439115	A-G		0.8333	40.964	1
intronic	Sobic.004G049700	Chr04	4016842	C-T		0.8333	723	20
upstream;downstream	Sobic.004G051401	Chr04	4157699	C-T		0.8333	583	24
downstream	Sobic.004G054100	Chr04	4404903	C-T		0.8333	591	31
intergenic	Sobic.004G057700	Chr04	4630421	C-T		0.8333	722	30
upstream	Sobic.004G060100	Chr04	4812080	C-T		0.8333	694	27
downstream	Sobic.004G062800	Chr04	5056203	C-T		0.8333	615	27
splicing	Sobic.004G071000	Chr04	5731348	C-T		0.8333	614	29
intergenic	Sobic.004G073232	Chr04	5936485	C-T		0.8333	442	15
intergenic	Sobic.004G083700	Chr04	6911166	C-T		0.8333	729	40
upstream;downstream	Sobic.004G086300	Chr04	7167680	C-T		0.8333	621	28
intergenic	Sobic.004G086300	Chr04	7180684	A-G		0.8333	562	16
upstream	Sobic.004G086400	Chr04	7215291	C-T		0.8333	719	45
intronic	Sobic.004G089901	Chr04	7620683	C-T		0.8333	559	19
intergenic	Sobic.004G096000	Chr04	8399551	C-T		0.8333	514	10
intergenic	Sobic.004G103700	Chr04	9775951	C-T		0.8333	202	3
